# Supplementary material for: Insights into adaptive evolution of plastomes in Stipa L. (Poaceae)
Source: BMC Plant Biol. 2022 Nov 14;22:525. doi: 10.1186/s12870-022-03923-z (PMC9661759; doi:10.1186/s12870-022-03923-z)
Supplement: Supplementary file 1 — Additional file 1: Table S1. [file 12870_2022_3923_MOESM1_ESM.xlsx]

## Sheet: Sheet1
Specimens used in the study, sequence length and GenBank accession numbers.
Taxon	Country	Voucher (locality, date, herbarium voucher)	Source of plant	Plant identification and deposition in herbarium	Sequence length [bp]	GB accession number	Source of sequence
Achnatherum sbiricum (L.) Keng ex Tzvelev	Mongolia	55 km NW of Choibalsana, 7 Aug 2011, Safronova I.N. et al (KRA) A/2/1	herbarium		137818	MT850058	KAPA Hyper PLUS/HiSeq4000
Macrochloa tenacissima (L.) Kunth	Spain	Aranjuez, Madrid, semidesert, 570 m, 12 Jun 2013, (KRA) M/1/1	herbarium	M. Węgrzyn	137508	MT850059	KAPA Hyper PLUS/HiSeq4000
Amelichloa brachychaeta (Godr.) Arriaga & Barkworth	Germany	PI 197978 USDA			139946	NC_042701.1	GenBank
Ampelodesmos mauritanicus(Poir.)T. Durand & Schinz	Germany	Royl & Schiers s.n.(B) [KM974731]			136937	NC_027466	GenBank
Nasella hyalina (Nees) Barkworth	Australia	(WWAI) ww19870			137606	MF480753	GenBank
Nasella hyalina (Nees) Barkworth		USDA PI 372240			137710	NC_036696	GenBank
Nasella neesiana (Trin. & Rupr.) Barkworth	Australia	(WWAI) ww19860			137700	MF480752	GenBank
Nasella trichotoma (Nees) Hack. ex Arechav.	Australia	(WWAI) ww19856			137568	KX792500	GenBank
Oryzopsis asperifolia Michx.	Canada	British Columbia; J.M. Saarela & D.M. Percy 430(CAN-590301) [KM974744]			134281	NC_027479	GenBank
Oryzopsis hymenoides (Roem. & Schult.) Ricker ex Piper	Canada	British Columbia:J.M. Saarela, C.J. Sears & J.R.Maze 725(CAN-590407) [KM974729]			137742	NC_027464	GenBank
(Achnatherum hymenoides (Roem. & Schult.) Barkworth)
Piptatherum songaricum (Trin. & Rupr.) Roshev.	-	USDA PI 598562			136908	KY432791	GenBank
Piptochaecium avenaceum(L.) Parod	-	SA Maryland:R.J. Soreng & K. Romaschenko(US)[KM974748]			137701	NC_027483	GenBank
Stipa × alaica Pazij	Kyrgyzstan	40 km W of Sary-Tash, 2942 m, 3 Jul 2015, (KRA) S/7/10	collected in wild	M. Nobis, A. Nowak	137850	MG052614.1	Nextera XT/Illumina MiSeq
S. arabica Trin. & Rupr.	Kyrgyzstan	Toktogul, 5 July 2013, (KRA) S/61/4	collected in wild	M. Nobis, A. Nowak	137757	MG052596.1	Nextera XT/Illumina MiSeq
S. arabica Trin. & Rupr.	Iran	Prov. Kerman: Kuh-e Hezar, 20 km SW of Rayen, 4 June 1977, J.R. Edmondson & A.G. Miller (E); S/109/1	collected in wild	M. Nobis	137746	MT850060	KAPA Hyper PLUS/HiSeq4000
S. austroaltaica	Kazakhstan	Prov. Kerman: Kuh-e Hezar, 20 km SW of Rayen, 4 June 1977, J.R. Edmondson & A.G. Miller (E); S/93/1	herbarium		137831	MT850061	KAPA Hyper PLUS/HiSeq4000
S. basiplumosa Munro ex Hook.	China	Xinjang, Ruoquiang, Mingyalakdong, on sand, 20 Aug 1988, S.G. Wu et al. (MOIS); S/36/1	herbarium		137305	MT850079	KAPA Hyper PLUS/HiSeq4000
S. borysthenica Klok. ex Prokudin	Poland	Gryfino, Dolna Odra, A. Popiela (SZUB); S/74/3	herbarium		137825	MG052597.1	Nextera XT/Illumina MiSeq
S. × brevicallosa M. Nobis	Tajikistan	Zeravshan Mts, Mogien settl., 25 May 2015, (KRA) S/15/4	collected in wild	M. Nobis, A. Nowak	137850	MG052615.1	Nextera XT/Illumina MiSeq
S. breviflora Griseb.	Kyrgyzstan	Tian-San Mts, S of Issyk-kul Lake, 10 Jul 2015, (KRA) S/29/2	collected in wild	M. Nobis, A. Nowak	137474	MT850062	KAPA Hyper PLUS/HiSeq4000
S. capillata L.	Russia	Tyva Resp., 9 Jul 2007, P. Shavrova; (KRA) S/4/2	herbarium		137830	MG052598.1	Nextera XT/Illumina MiSeq
S. capillata L.	Georgia	10 km N of Akhalkalaki (on road to Bakyriani), 27 Jul 1982, Rusanovich; (KRA) S/4/3	herbarium		137835	MG052599.1	Nextera XT/Illumina MiSeq
S. caucasica Schmalh.	Kazakhstan	150 km W of Almaty, 18 May 2014, (KRA) S/53/1	collected in wild	M. Nobis, P. Gudkova	137798	MG052600.1	Nextera XT/Illumina MiSeq
S. caucasica Schmalh.	Kyrgyzstan	Dzhel-Aryk, 16 Jun 2013, (KRA) S/53/4	collected in wild	M. Nobis, A Nowak	137800	MG052601.1	Nextera XT/Illumina MiSeq
S. caucasica Schmalh.	Kyrgyzstan	Cholpon-Ata, 14 May 2011, (KRA) S/52/20	collected in wild	M. Nobis	137810	MT850063	KAPA Hyper PLUS/HiSeq4000
S. caucasica x S. magnifica	Kyrgyzstan	Tian-Shan Mts, 9 km SW of Gulcha, 1924 m, 2 Jul 2015, (KRA) S/56/1	collected in wild	M. Nobis, A Nowak	137801	MT850064	KAPA Hyper PLUS/HiSeq4000
S. ehrenbergiana Trin & Rupr.	Turkey	Hakkari: 26 km from Semdinli to Yuksekova, 16 June 1966, Davis (E) S/108/2	herbarium		137823	MT850065	KAPA Hyper PLUS/HiSeq4000
S. eriocaulis Borb.	Czech Republic	Mikulov, 05 May 2012, (KRA); S/80/1	collected in wild	M. Nobis, A. Nobis	137852	MT850066	KAPA Hyper PLUS/HiSeq4000
S. glareosa P.A. Smirn.	Russia	Baical, 21 Jul 2013, A.L. Ebel (KRA) S/49/9	herbarium		137602	MG052602.1	Nextera XT/Illumina MiSeq
S. ×heptapotamica Golosk.	Kazakhstan	Kerbulak distr., 2 km NE of Karlygash, 22 May 2014, (KRA) S/30	collected in wild	M. Nobis, P. Gudkova	137828	MH918066.1	TruSeq Nano/Illumina HiSeq2500
S. ×heptapotamica Golosk.	Kazakhstan	Kerbulak distr., 2 km NE of Karlygash, 22 May 2014, (KRA) S/34	collected in wild	M. Nobis, P. Gudkova	137828	MH918067.1	TruSeq Nano/Illumina HiSeq2500
S. ×heptapotamica Golosk.	Kazakhstan	Kerbulak distr., 2 km NE of Karlygash, 22 May 2014, (KRA) S/36	collected in wild	M. Nobis, P. Gudkova	137828	MH918068.1	TruSeq Nano/Illumina HiSeq2500
S. ×heptapotamica Golosk.	Kazakhstan	Kerbulak distr., 2 km NE of Karlygash, 22 May 2014, (KRA) S/38	collected in wild	M. Nobis, P. Gudkova	137828	MH918069.1	TruSeq Nano/Illumina HiSeq2500
S. hohenackeriana Trin. & Rupr.	Tajikistan	Zeravshan Mts, Mogien, 27 May 2015, (KRA) S/13/2	collected in wild	M. Nobis, A . Nowak	137753	MG052603.1	Nextera XT/Illumina MiSeq
S. klimesii M.Nobis	India	Ladakh, N of Sangtha village, 31 August 2001, L. Klimes (KRA) S/95/1	herbarium		137202	MT850067	KAPA Hyper PLUS/HiSeq4000
S. lessingiana Trin. & Rupr.	Kazakhstan	40 km NW of Almaty, 690 m a.s.l., 22 May 2014, (KRA) 460167	collected in wild	M. Nobis, P. Gudkova	137829	MG052605	Nextera XT/Illumina MiSeq
S. lessingiana Trin. & Rupr.	Kazakhstan	Zhambyl distr., 5 km E of Targap, 18 May 2014, M. Nobis, P. Gudkova; (KRA) S/27	collected in wild	M. Nobis, P. Gudkova	137828	MH918070.1	TruSeq Nano/Illumina HiSeq2500
S. lessingiana Trin. & Rupr.	Kazakhstan	Zhambyl distr., 10 km S of Kurty, 18 May 2014, M. Nobis, P. Gudkova; (KRA) S/50	collected in wild	M. Nobis, P. Gudkova	137824	MH918071.1	TruSeq Nano/Illumina HiSeq2500
S. lessingiana Trin. & Rupr.	Kazakhstan	Korday distr., 10 km E of Kenen, 18 May 2014, M. Nobis, P. Gudkova; (KRA) S/53	collected in wild	M. Nobis, P. Gudkova	137827	MH918072.1	TruSeq Nano/Illumina HiSeq2500
S. lipskyi Roshev.	Tajikistan	Vashan, Tajikistan 39°24′5″N 68°15′50″E, 14 June 2011, M. Nobis (KRA) S/27	collected in wild	M. Nobis	137854	NC_028444.1	Nextera XT/Illumina MiSeq
S. lipskyi Roshev.	Tajikistan	Zeravshan Mts, Kshtut River valley, Tagobikhali settl., 1310 m, 17 Jun 2009, (KRA) S/17/1	herbarium	M. Nobis	137912	MT850068	KAPA Hyper PLUS/HiSeq4000
S. lipskyi Roshev.	Tajikistan	Zeravshan Mts, near Iskanderkul Lake, 2320 m, 14 Jun 2011, (KRA); S/17/3	collected in wild	M. Nobis	137834	MT850069	KAPA Hyper PLUS/HiSeq4000
S. macroglossa subsp. kazachstanica (Kotukhov) M. Nobis	Kazakhstan	25 km SEE of Kokpek, SE, 43°19'13.15"N; 78°55'53.51"E, 04.06.2019, leg. (KRA) 1261/4	collected in wild	M. Nobis	137763	MT850070	MinION Oxford Nanopore
S. magnifica A. Junge	Kyrgyzstan	Tian-Shan Mts, Tashkumyr, 650 m, 11 May 2011, (KRA) S/21/1	collected in wild	M. Nobis, A. Nowak	137848	MG052606.1	Nextera XT/Illumina MiSeq
S. narynica M. Nobis	Kyrgyzstan	E of Tashkumyr, 11 May 2011, (KRA) S/74/1	collected in wild	M. Nobis, A. Nowak	137854	MG052607.1	Nextera XT/Illumina MiSeq
S. orientalis Trin.	Tajikistan	Zeravshan Mts, near Iskanderkul Lake, 2300 m, 15 June 2011, (KRA) S/24/2	collected in wild	M. Nobis	137823	MG052608.1	Nextera XT/Illumina MiSeq
S. ovczinnikovii Roshev.	Tajikistan	Zeravshan Mts, Vashan River valley, 1 Jun 2015, (KRA) S/17/7	collected in wild	M. Nobis	137874	MG052609.1	Nextera XT/Illumina MiSeq
S. penicillata Hand.-Mazz.	China	Yushu Xian: SE of the Baitang He basin, 18 August 1996, B. Bartholomew, M. Watson, M. Gilbert; (KRA) S/111/1	herbarium		137215	MT850071	KAPA Hyper PLUS/HiSeq4000
S. pennata subsp. ceynowae Klichowska & M. Nobis	Poland	Folusz settl., May 2015, (KRA) S/72/1	collected in wild	E. Klichowska	137825	MG052611.1	Nextera XT/Illumina MiSeq
S. pennata L. subsp. pennata	Poland	Skarpy Ślesińskie near Slesin, May 2015, (KRA) S/42/16	collected in wild	E. Klichowska	137818	MG052610.1	Nextera XT/Illumina MiSeq
S. pennata L. subsp. pennata	Poland	Pamięcin” reserve near Górzyca in Odra valley; grassland on a steep slope 52° 26′ 47″ N/ 14° 40′ 8″ E S/42/17	collected in wild	M. Nobis	137814	MT850072	KAPA Hyper PLUS/HiSeq4000
S. przewalskyi Roshev.	-	Qinghai, 1 Aug 2010, B. Paszko, (KRA) S/18/1	herbarium		137753	MT850073	KAPA Hyper PLUS/HiSeq4000
S. pulcherrima K. Koch	Russia	Stawropolsij Kraj, 31.05.2006 (KRA) S/71/5	collected in wild	M. Nobis	137832	MT850074	KAPA Hyper PLUS/HiSeq4000
S. purpurea Griseb.	China	Gansu, China; 37°41′N, 108°32′E			137370	NC_029390.1	GenBank
S. purpurea Griseb.	Kyrgyzstan	Naryn prov., Ken-Suu Mt., 15 Aug 1986, Abdarova (FRU); S/5/1	herbarium		137356	MT850075	KAPA Hyper PLUS/HiSeq4000
S. purpurea subsp. arenosa (Tzvelev) D.F.Cui	China	Xinjang, Ruoquiang, Yueya river to Aqqikkol, 21 Aug 1988, S.G. Wu et al. (MOIS); S/35/2	herbarium		137 348	MT850076	KAPA Hyper PLUS/HiSeq4000
S. richteriana Kar. & Kir. subsp. richteriana	Kazakhstan	Balkhash, 22 May 2014, (KRA) S/70/1	collected in wild	M. Nobis	137831	MG052612.1	Nextera XT/Illumina MiSeq
S. richteriana Kar. & Kir. subsp. richteriana	Kazakhstan	Moiynkum distr., between Kashkanteniz and Mynaral, 22 May 2014 ; (KRA) S/2	collected in wild	M. Nobis, P. Gudkova	137827	MH918073.1	TruSeq Nano/Illumina HiSeq2500
S. richteriana Kar. & Kir. subsp. richteriana	Kazakhstan	Zhambyl distr., 10 km E of Targap, 18 May 2014, ; (KRA) S/13	collected in wild	M. Nobis, P. Gudkova	137824	MH918074.1	TruSeq Nano/Illumina HiSeq2500
S. richteriana Kar. & Kir. subsp. richteriana	Kazakhstan	Moiynkum distr., between Kashkanteniz and Saryshaghan, 22 May 2014, (KRA) S/17	collected in wild	M. Nobis, P. Gudkova	137827	MH918075.1	TruSeq Nano/Illumina HiSeq2500
S. richteriana Kar. & Kir. subsp. richteriana	Kazakhstan	Moiynkum distr., between Kashkanteniz and Mynaral, 22 May 2014, (KRA) S/22	collected in wild	M. Nobis, P. Gudkova	137828	MH918076.1	TruSeq Nano/Illumina HiSeq2500
S. richteriana Kar. & Kir. subsp. richteriana	Kazakhstan	Kerbulak distr., 2 km NE of Karlygash, 22 May 2014, (KRA) S/43/1	collected in wild	M. Nobis, P. Gudkova	137824	MH918077.1	TruSeq Nano/Illumina HiSeq2500
S. richteriana Kar. & Kir. subsp. jagnobica	Tajikistan	0.5 km E of Serimadarun Lake, 2320 m, 30 May 2015, (KRA) S/9/4	collected in wild	M. Nobis	137827	MG052604.1	Nextera XT/Illumina MiSeq
S. tianschanica Roshev. subsp. gobica (Roshev.) D.F. Cui	Mongolia	Iche Bogdo, 27 Jul 1974, A. Pacyna (KRA) S/78/2	herbarium		137847	MG052613.1	Nextera XT/Illumina MiSeq
S. x tzveleviana Kotukhov	Kazakhstan	Manrak Mts, Uzun-Bulak, 11 July 1992, Yu. Kutokhov (KRA) S/92/1	herbarium		137835	MT850077	KAPA Hyper PLUS/HiSeq4000
S. zalesskii Wlenskii	Kyrgyzstan	12 km NW of Sassumyr, 7 Jul 2015, (KRA) S/83/1	collected in wild	M. Nobis, A. Nowak	137836	MG052616.1	Nextera XT/Illumina MiSeq
Stipellula capensis (Thunb.) Röser & Hamasha	Spain	Uzrta de la Kuzva, May 2009, R. Piwowarczyk (KRA) Stl/1/1	herbarium		137721	MT850078	KAPA Hyper PLUS/HiSeq4000
Names accepted after Nobis et al. 2020.
Sequences taken from GenBank are described in the 'Source of plant' column. PI – Plant Introduction
