# Supplementary material for: Insights into adaptive evolution of plastomes in Stipa L. (Poaceae)
Source: BMC Plant Biol. 2022 Nov 14;22:525. doi: 10.1186/s12870-022-03923-z (PMC9661759; doi:10.1186/s12870-022-03923-z)
Supplement: Supplementary file 2 — Additional file 2: Table S2. [file 12870_2022_3923_MOESM2_ESM.xlsx]

## Sheet: Sheet1
Table S2
Nonsynonymous mutations observed in Stipa in plastid genes.
Gene	Residue	Aa substitution		Localization
atpA	191	Gly	Asp	clade A
	464	His	Tyr	S. klimesii MT850062
	473	Gln	Leu	S. purpurea clade
atpB	53	Asp	Asn	S. basiplumosa MT850079
	54	Thr	Ala	S. caucasica MG052600.1 and MG052601.1
	83	Asp	Glu	clade H, I and G excluding G'
ccsA	87	Thr	Arg	clade K
	93	Asn	His	S. ×alaica MG052614.1
	94	Ser	Phe	clade E'
	103	Thr	Met	S. caucasica MT850063
	179, 180	-	Val, Phe	clade H''
	185	Thr	Lys	S. purpurea clade
	186	Phe	Leu	S. purpurea clade
	196	Ala	Val	clade B
	273	Ala	Gly	clade B
matK	5	Glu	Gly	clade A
	38	Asn	Lys	S. purpurea clade
	64	Arg	Lys	clade M
	305	Leu	Phe	S. caucasica ×S. magnifica MT850064
	484	His	Leu	clade A excluding S. klimesii MT850067
ndhA	2	Ile	Val	clade A’’
	218	Leu	Ile	S. purpurea MT850075
	280	Phe	Leu	clade A’
ndhC	88	Val	Ile	clade B
ndhD	75	Asp	Asn	clade H'
	176	Ile	Phe	S. penicillata MT850071
	356	Met	Ile	S. tianschanica subsp. gobica MG052613.1
ndhF	27	Phe	Ile	clade A
	113	Gly	Ser	S. lessingiana MH918071.1
	363	Val	Ile	S. breviflora MT850062
	457	Tyr	Asn	S. przewalskyi MT850073
	487	Val	Ala	Stipa ×brevicallosa MG052615.1
	491	Phe	Leu	clade A
	511	Asp	Asn	S. basiplumosa MT850079
	511	Asp	His	S. purpurea, S. klimesii MT850067
	531	Phe	Leu	S. purpurea clade
	644	Pro	Ser	S. purpurea NC 029390.1
	647	Asp	Tyr	S. purpurea clade
	711	Ile	Val	clade M
	732	Val	Met	clade A' and F'
	739	Ser	Phe	clade B
ndhG	89	Asp	Asn	S. caucasica ×S. magnifica MT850064
ndhH	51 - 68		deletion 63nt	various versions of indels
	54	Val	Ile	S. caucasica ×S. magnifica
ndhI	117	Ser	Asn	clade B, D'
ndhK	10	Lys	Asn	S. ehrenbergiana MT850065
	16	Asp	Asn	clade A
	25	Ile	Val	S. purpurea
	206	Arg	His	S. przewalskyi MT850073
petA	211	Thr	Ala	clade B
petB	125	Ala	Gly	clade B
psbA	238	Lys	Arg	clade B
	290	Ile	Val	S. klimesii MT850067
psbB	352	Arg	His	clade I
psbC	264	Phe	Leu	clade B
	437	Phe	Leu	S. purpurea clade, clade B and C’
psbT	30, 31	Pro, Thr	-	clade A
rbcL	21	Lys	Arg	clade M
	95	Ser	Thr	clade J
	142	Ile	Val	clade A, B, C, G, H
	145	Ala	Ser	clade M
	149	Glu	Asp	clade M
	228	Ala	Ser	S. purpurea clade
	245	Gly	Ala	clade B
	247	Cys	Val	clade C and K
	249	Asp	Glu	clade A
	251	Met	Ile	clade A
	251	Met	Leu	S. przewalskyi
	279	Thr	Ser	clade A
	328	Ala	Ser	clade A’
	341	Met	Ile	clade M
	369	Ala	Val	clade B, C and G
	418	Ala	Val	clade A
	447	Ala	Glu	clade A
	470	Glu	Ala	clade A
	475	Val	Ile	clade C, K
	477	Lys	-	clade A
rpl2	173	Ser	Leu	S. × alaica MG052614.1
rpl20	106	Asn	Lys	S. purpurea subsp. arenosa MT850076
rpl32	41	Ser	Tyr	S. purpurea NC 029390.1, MT850075
		4 bp deleteion	elongation by	clade B
			5 aa
rpl33	28	Thr	Arg	S. × alaica MG052614.1
rpoA	137	Ala	Val	clade K
	238	Ser	Asn	clade M
	263	Lys	Asn	clade A excluding S. purpurea
rpoC1	166	Glu	Gln	clade D''
	313	Ser	Thr	clade B
	556	Asn	Tyr	clade K
	578	Asn	Asp	clade A
	614	Val	Ile	clade B
rpoC2	18	Gly	Arg	clade B
	485	Ser	Asn	clade M
	512	Gly	Arg	clade A
	539	Lys	Glu	clade A
	562	Ile	Phe	clade B
	666	Asp	Gly	clade M
	667	Glu	Lys	clade M
	692 - 698	-	deletion 7aa	clade B
	699 - 705	-	7 aa duplication	clade A’
	721	Glu	Gly	clade E'
	750	Pro	Ser	S. purpurea clade
	909	Leu	Phe	clade A
	1123	Phe	Ile	S. glareosa MG052602.1
	1174	Ile	Met	clade B
	1480	Leu	Ile	clade A
	1505	Asn	His	S. magnifica MG052606.1
	1506	Phe	Ser	clade B
rps3	28	Asn	Lys	S. purpurea subsp. arenosa MT850076
	62	Glu	Asp	clade A
rps8	73	Gly	Gln	clade B
rps11	13	Arg	Lys	S. purpurea clade
	25	Ser	Asn	clade B
	54	Pro	Ser	clade E'
	127	Val	Ile	S. capillata MG052599.1
rps18	4	Pro	Ser	clade A excluding S. purpurea subsp. arenosa MT850076
	17 - 23		deletion of 7aa	S. penicillata MT850071
	32	Ser	Tyr	S. klimesii MT850067
	44	Arg	His	S. purpurea subsp. arenosa MT850076
Text given in bold indicates a mutation positively selected according to the results of Site Model,
text given in italics indicates a mutation positively selected according to the results of Z-test.
