# Supplementary material for: Insights into adaptive evolution of plastomes in Stipa L. (Poaceae)
Source: BMC Plant Biol. 2022 Nov 14;22:525. doi: 10.1186/s12870-022-03923-z (PMC9661759; doi:10.1186/s12870-022-03923-z)
Supplement: Supplementary file 3 — Additional file 3: Table S3. [file 12870_2022_3923_MOESM3_ESM.xlsx]

## Sheet: Sheet1
Table S3
The results of Site-Model and Branch-site Model for genes positively verified for positive pressure
Test results for genes positively verified with Site Model
ccsA
Model	Ln L	Estimates of parameters			Model compared	LRT P-value	Positive sites
M8	-1418.722125	p0=0.99671	p=19.80695	q=99.00000	M7 vs.M8	0.000086192	87 T 0.996**
		(p1= 0.00329)	ω= 74.47263
M7	-1428.081054	p=0.03334		q=0.13126			Not Allowed
matK
M8	-2257.666870	p0=0.99794	p=0.03797	q=0.18384	M7 vs.M8	0.000000000	64 K 0.987*,484 H 0.999**
		(p1= 0.00206)	ω= 999.00000
M7	-2510.025734	p=0.03969		q=0.30395			Not Allowed
ndhF
M8	-3273.525867	p0=0.99864	p=0.03562	q=0.17039	M7 vs.M8	0.000000000	511 D 0.985*,711 V 0.962*,732 V 0.990*
		(p1= 0.00136)	ω= 999.00000
M7	-3522.597715	p=0.04124		q=0.28895			Not Allowed
rbcL
M8	-2221.506556	p0=0.95557	p=0.00500	q=1.72184	M7 vs.M8	0.000000000	21 R 0.979*,142 I 1.000**,145 S 0.982*,149 D 0.976*,247 C 1.000**,249 D 0.966*,251 M 0.998**,341 I 0.978*,369 A 0.999**,475 I 1.000**
		(p1= 0.04443)	ω= 34.77288
M7	-2272.423407	p=0.01385		q=0.03208			Not Allowed
rpoA
M8	-1595.545826	p0=0.98810	p=0.00500	q=0.14768	M7 vs.M8	0.000000000	137 V 1.000**,238 N 0.979*,265 K 0.985*
		(p1= 0.01190)	ω= 560.29589
M7	-1799.805136	p=0.02810		q=0.18071			Not Allowed
rpoC1
M8	-3008.054799	p0=0.99848	p=0.04133	q=0.20235	M7 vs.M8	0.000000000	556 Y 1.000**
		(p1= 0.00152)	ω= 999.00000
M7	-3287.959153	p=0.02674		q=0.17421			Not Allowed
rpoC2
M8	-6305.061488	p0=0.96948	p=0.00500	q=2.35824	M7 vs.M8	0.005634764	485 N 0.955*,666 G 0.959*,667 K 0.955*
		(p1= 0.03052)	ω= 15.10944
M7	-6310.240288	p=0.01792		q=0.04298			Not Allowed
Test results for genes positively verified with Branch-site Model
ccsA clade E'
Model	np	Ln L	Estimates of parameters					Model compared	LRT P-value	Positive sites
Model A	89	-1415.610990	Site class	0	1	2a	2b	Model A vs.Model A null	0.514371491	94 S 0.951*
			f	0.00000	0.00000	0.85751	0.14249
			ω0	0.00000	1.00000	0.00000	1.00000
			ω1	0.00000	1.00000	999.00000	999.00000
Model A null	88	-1415.823572	1							Not Allowed
rps8 clade B
Model	np	Ln L	Estimates of parameters					Model compared	LRT P-value	Positive sites
Model A	89	-864.624217	Site class	0	1	2a	2b	Model A vs.Model A null	0.000243094	73 G 0.995**
			f	0.99051	0.00000	0.00949	0.00000
			ω0	0.00000	1.00000	0.00000	1.00000
			ω1	0.00000	1.00000	999.00000	999.00000
Model A null	88	-871.356567	1							Not Allowed
